# Supplementary material for: Relationship Between Vitamin D Receptor Gene BsmI Polymorphism and 25-Hydroxyvitamin D Total Levels in Slovak Postmenopausal Women with Reduced Bone Mineral Density
Source: Genes (Basel). 2025 Mar 13;16(3):337. doi: 10.3390/genes16030337 (PMC11941902; doi:10.3390/genes16030337)
Supplement: Supplementary file 1 [file genes-16-00337-s001.zip]

Archive with 1 entries (1 files):
- genes-3483887-supplementary.pdf
